# Supplementary material for: Exploring the causal association between frailty index with the common types of arthritis: a Mendelian randomization analysis
Source: Aging Clin Exp Res. 2024 Aug 12;36(1):170. doi: 10.1007/s40520-024-02813-8 (PMC11319416; doi:10.1007/s40520-024-02813-8)
Supplement: Supplementary file 1 — Supplementary file1 (XLSX 22 KB) [file 40520_2024_2813_MOESM1_ESM.xlsx]

## Sheet: Table S1
Table S1. Details of studies included in the Mendelian randomization analyses for the association between frailty index and common types of arthritis.
Parameter	Source	Trait	Year	Consortium	Ancestry	Sample size
Exposure	UK Biobank	Frailty index	2021	NA	European	175226
Outcome	UK Biobank	osteoarthritis	2018	UK Biobank	European	462933
	Finn Biobank	osteoarthritis	2022	FinnGen	European	429209
	UK Biobank	rheumatoid arthritis	2018	UK Biobank	European	462933
	Finn Biobank	rheumatoid arthritis	2021	NA	European	153457
	UK Biobank	Psoriatic arthropathies	2018	UK Biobank	European	361194
	Finn Biobank	Psoriatic arthropathies	2021	FinnGen	European	148774
	UK Biobank	Ankylosing spondylitis	2018	MRC-IEU	European	462933
	Finn Biobank	Ankylosing spondylitis	2021	FinnGen	European	166144

## Sheet: Table S2
Table S2. Information of identified SNPs in exposure (frailty index) and outcomes (osteoarthritis, rheumatoid arthritis, Psoriatic arthropathies and Ankylosing spondylitis) in the UK Biobank Database.
SNP					Exposure (Frailty index)						Outcome (Non-cancer illness code, self-reported: osteoarthritis)					Outcome (Non-cancer illness code, self-reported: rheumatoid arthritis)					Outcome (Non-cancer illness code, self-reported: Psoriatic arthropathies)					Outcome (Non-cancer illness code, self-reported: ankylosing spondylitis)
RS ID	Chromosome	Position	EA	OA	Beta	Se	P-value	EAF	F		Beta	Se	P-value	EAF		Beta	Se	P-value	EAF		Beta	Se	P-value	EAF		Beta	Se	P-value	EAF
rs10891490	11	112885527	C	T	-0.0188	0.0034	2e-08	0.5915	30.5744		-0.000377658	0.00058287	0.52	0.592997		-0.000144394	0.000223054	0.52	0.592997		-0.0192409	0.00643913	0.00280698	0.370737		3.31309e-05	0.000111856	0.77	0.592997
rs12739243	1	210302043	C	T	-0.0242	0.004	1.279e-09	0.2206	36.6025		-0.000513124	0.00069465	0.46	0.218188		-0.0005289	0.00026585	0.0470002	0.218188		-0.0033144	0.00674532	0.62317	0.294121		NA	NA	NA	NA
rs1363103	5	103917837	C	T	-0.0191	0.0034	2.22802e-08	0.38	31.558		-0.00225444	0.000591217	0.000140001	0.37919		-1.09903e-05	0.000226248	0.96	0.37919		0.00312686	0.00633169	0.621417	0.38914		3.9083e-05	0.000113463	0.73	0.37919
rs17612102	15	52264094	C	T	0.0187	0.0034	2.84898e-08	0.5933	30.25		0.000777375	0.00058389	0.18	0.594653		7.38788e-06	0.000223431	0.97	0.594653		0.0127286	0.0062468	0.041588	0.579492		-6.29773e-05	0.000112045	0.57	0.594653
rs2071207	3	50159844	C	T	-0.0187	0.0033	1.467e-08	0.478	32.1111		NA	NA	NA	NA		8.28441e-05	0.000219081	0.709999	0.478028		-0.0325296	0.00618048	1.41507e-07	0.542643		0.000167459	0.000109868	0.13	0.478028
rs2396766	7	114318071	A	G	0.0201	0.0033	1.22e-09	0.4725	37.0992		0.00157128	0.000573594	0.00619998	0.469319		0.000551163	0.000219499	0.012	0.469319		NA	NA	NA	NA		-0.000105629	0.000110075	0.34	0.469319
rs374943348	6	32619856	A	T	0.0274	0.0039	3.22775e-12	0.3605	49.3596		-0.000169615	0.000674491	0.8	0.36527		0.000762354	0.000258058	0.00309999	0.36527		NA	NA	NA	NA		-0.000301527	0.00012937	0.02	0.36527
rs3959554	15	41443924	G	A	0.0189	0.0034	1.74e-08	0.4177	30.9005		0.000349802	0.000580561	0.55	0.421065		NA	NA	NA	NA		NA	NA	NA	NA		7.88921e-05	0.000111406	0.48	0.421065
rs4146140	10	61885362	T	C	-0.0198	0.0034	6.827e-09	0.3811	33.9135		-1.4027e-05	0.000592737	0.98	0.382736		5.8389e-05	0.000226818	0.8	0.382736		-0.00865046	0.00655425	0.186894	0.334792		0.000138709	0.000113744	0.22	0.382736
rs4952693	2	44151808	T	C	-0.0194	0.0034	1.46899e-08	0.3734	32.5571		-0.000193617	0.000593006	0.74	0.374231		-7.52232e-05	0.000226948	0.74	0.374231		0.00584313	0.00629017	0.352925	0.407156		1.94793e-06	0.00011381	0.99	0.374231
rs56299474	8	21992804	A	C	0.0241	0.0044	3.94103e-08	0.1733	30.0005		-6.95208e-05	0.000754929	0.93	0.174647		0.000264942	0.000288888	0.36	0.174647		0.00779177	0.00840057	0.353652	0.167625		NA	NA	NA	NA
rs583514	3	173114167	C	T	0.0199	0.0033	1.64999e-09	0.5111	36.3646		0.00128926	0.000573126	0.0239999	0.512365		0.000186866	0.000219324	0.39	0.512365		0.0123114	0.00619389	0.0468484	0.554497		6.10829e-05	0.000109989	0.58	0.512365
rs8089807	18	39322639	T	C	-0.0248	0.0043	6.49905e-09	0.1866	33.2634		-0.0016451	0.000737047	0.0259998	0.187445		-0.000261976	0.000282041	0.35	0.187445		-0.0191466	0.00879213	0.0294286	0.143845		NA	NA	NA	NA
rs82334	4	3225371	C	A	-0.0223	0.0035	3.13098e-10	0.3177	40.5951		-0.000677723	0.000616387	0.27	0.315311		-0.000324753	0.000235879	0.17	0.315311		NA	NA	NA	NA		-1.74138e-05	0.000118292	0.88	0.315311
rs9275160	6	32652620	A	G	0.0382	0.0035	7.17629e-28	0.3397	119.122		NA	NA	NA	NA		NA	NA	NA	NA		NA	NA	NA	NA		NA	NA	NA	NA

## Sheet: Table S3
Table S2. Information of identified SNPs in exposure (frailty index) and outcomes (osteoarthritis, rheumatoid arthritis, Psoriatic arthropathies and Ankylosing spondylitis) in the Finn Biobank Database.
SNP					Exposure (Frailty index)						Outcome (Non-cancer illness code, self-reported: osteoarthritis)					Outcome (Non-cancer illness code, self-reported: rheumatoid arthritis)					Outcome (Psoriatic arthropathies)					Outcome (Ankylosing spondylitis)
RS ID	Chromosome	Position	EA	OA	Beta	Se	P-value	EAF	F		Beta	Se	P-value	EAF		Beta	Se	P-value	EAF		Beta	Se	P-value	EAF		Beta	Se	P-value	EAF
rs10891490	11	112885527	C	T	-0.0188	0.0034	2e-08	0.5915	30.5744		-0.0192409	0.00643913	0.00280698	0.370737		-0.0198	0.0204	0.3314	0.3711		0.0164	0.0387	0.6708	0.3714		0.0157	0.0387	0.686	0.3716
rs12739243	1	210302043	C	T	-0.0242	0.004	1.28e-09	0.2206	36.6025		-0.0033144	0.00674532	0.62317	0.294121		-0.0218	0.0214	0.3083	0.2945		-0.1114	0.0408	0.006331	0.2944		0.0437	0.0407	0.2836	0.2957
rs1363103	5	103917837	C	T	-0.0191	0.0034	2.23e-08	0.38	31.558		0.00312686	0.00633169	0.621417	0.38914		NA	NA	NA	NA		-0.0002	0.0382	0.9961	0.3893		-0.0602	0.0382	0.1154	0.389
rs17612102	15	52264094	C	T	0.0187	0.0034	2.85e-08	0.5933	30.25		0.0127286	0.0062468	0.041588	0.579492		0.0137	0.0198	0.4893	0.5796		0.0104	0.0376	0.7812	0.5795		0.0198	0.0377	0.5985	0.58
rs2071207	3	50159844	C	T	-0.0187	0.0033	1.47e-08	0.478	32.1111		-0.0325296	0.00618048	1.41507e-07	0.542643		-0.0052	0.0196	0.7907	0.5437		0.0351	0.0373	0.3467	0.5437		0.0211	0.0373	0.5714	0.543
rs2396766	7	114318071	A	G	0.0201	0.0033	1.22e-09	0.4725	37.0992		0.0270291	0.006185	1.24187e-05	0.455387		0.0041	0.0196	0.8339	0.4539		0.0158	0.0372	0.6718	0.4539		-0.0567	0.0372	0.1277	0.4551
rs3959554	15	41443924	G	A	0.0189	0.0034	1.74e-08	0.4177	30.9005		-0.00388789	0.00661664	0.556806	0.321261		-0.0108	0.021	0.6047	0.3209		-0.1008	0.0399	0.01148	0.3208		-0.0088	0.0399	0.8253	0.32
rs4146140	10	61885362	T	C	-0.0198	0.0034	6.83e-09	0.3811	33.9135		-0.00865046	0.00655425	0.186894	0.334792		-0.0408	0.0207	0.0486194	0.3368		-0.0088	0.0394	0.8236	0.3371		0.0035	0.0395	0.9288	0.3359
rs4952693	2	44151808	T	C	-0.0194	0.0034	1.47e-08	0.3734	32.5571		0.00584313	0.00629017	0.352925	0.407156		NA	NA	NA	NA		-0.0517	0.0378	0.1722	0.4076		0.0021	0.0379	0.9567	0.4077
rs56299474	8	21992804	A	C	0.0241	0.0044	3.94e-08	0.1733	30.0005		0.00779177	0.00840057	0.353652	0.167625		0.0104	0.0266	0.6952	0.169		0.0795	0.0505	0.1153	0.169		0.0096	0.0507	0.8504	0.1694
rs583514	3	173114167	C	T	0.0199	0.0033	1.65e-09	0.5111	36.3646		0.0123114	0.00619389	0.0468484	0.554497		0.0315	0.0196	0.1076	0.5535		0.04	0.0373	0.2839	0.5534		0.0178	0.0374	0.634501	0.5548
rs8089807	18	39322639	T	C	-0.0248	0.0043	6.5e-09	0.1866	33.2634		-0.0191466	0.00879213	0.0294286	0.143845		-0.0403	0.0277	0.1457	0.1447		-0.065	0.0529	0.2191	0.1448		-0.117	0.0528	0.0267301	0.1454
rs82334	4	3225371	C	A	-0.0223	0.0035	3.13e-10	0.3177	40.5951		-0.00208344	0.00624901	0.73883	0.435268		-0.0165	0.0198	0.4037	0.4366		-0.0551	0.0376	0.1429	0.4364		-0.0629	0.0377	0.0952204	0.436
rs9275160	6	32652620	A	G	0.0382	0.0035	7.18e-28	0.3397	119.122		0.00897127	0.00678498	0.186093	0.293088		NA	NA	NA	NA		0.1106	0.0408	0.006774	0.2961		NA	NA	NA	NA
